# Supplementary material for: Assessing the Acceptability of a Preschool-Based Multi-Component Physical Activity Intervention Entitled “I’m an Active Hero” (IAAH): Process Evaluation of a Feasibility Trial
Source: Healthcare (Basel). 2024 Jul 12;12(14):1398. doi: 10.3390/healthcare12141398 (PMC11275326; doi:10.3390/healthcare12141398)
Supplement: Supplementary file 1 [file healthcare-12-01398-s001.zip]

Archive with 3 entries (3 files):
- Supplementary File S1 Consolidated criteria for reporting qualitative studies (COREQ).pdf
- Supplementary File s2 Teachers focus group guides.pdf
- Supplementary File S3 Parents focus group guides.pdf
